# Supplementary material for: On the Extent and Origins of Genic Novelty in the Phylum Nematoda
Source: PLoS Negl Trop Dis. 2008 Jul 2;2(7):e258. doi: 10.1371/journal.pntd.0000258 (PMC2432500; doi:10.1371/journal.pntd.0000258)
Supplement: Table S1 — Metabolism table: loss/gain (0.03 MB XLS) [file pntd.0000258.s002.xls]

## Sheet: Sheet1
Table A – Metabolism. Gain/Loss in C. elegans
EC number	Species Distribution	Enzyme name	KEGG pathway annotation
1.1.1.10	ASP	L-xylulose reductase	ko00040 (Pentose and glucuronate interconversions)
1.1.1.127	XIP	2-dehydro-3-deoxy-D-gluconate 5-dehydrogenase	ko00040 (Pentose and glucuronate interconversions)
1.1.1.146	PVP	11b-hydroxysteroid dehydrogenase	ko00140 (C21-Steroid hormone metabolism), ko00150 (Androgen and estrogen metabolism)
1.1.1.153	BMP,NBP,TSP,XIP	sepiapterin reductase	ko00790 (Folate biosynthesis)
1.1.1.154	GPP,HGP,MIP	ureidoglycolate dehydrogenase	ko00230 (Purine metabolism)
1.1.1.18	HGP	inositol 2-dehydrogenase	ko00031 (Inositol metabolism), ko00562 (Inositol phosphate metabolism)
1.1.1.30	ASP,GRP,HGP,MIP,OOP,OVP	3-hydroxybutyrate dehydrogenase	ko00650 (Butanoate metabolism),ko00072
1.1.1.5	PPP	acetoin dehydrogenase	ko00650 (Butanoate metabolism)
1.1.1.51	ASP,HCP	17-ketoreductase	ko00150 (Androgen and estrogen metabolism)
1.1.1.62	ASP,HCP	estradiol 17beta-dehydrogenase	ko00150 (Androgen and estrogen metabolism)
1.1.1.78	MIP	methylglyoxal reductase	ko00620 (Pyruvate metabolism)
1.1.1.79	MIP	NADPH-glyoxylate reductase	ko00620 (Pyruvate metabolism)
1.1.2.3	TDP	L-lactate dehydrogenase (cytochrome)	ko00620 (Pyruvate metabolism)
1.1.3.8	XIP	L-gulonolactone oxidase	ko00053 (Ascorbate and aldarate metabolism)
1.1.4.1	HCP	vitamin-K-epoxide reductase (warfarin-sensitive)	ko00100 (Biosynthesis of steroids)
1.1.99.-	XIP	metabolism of secondary metabolism	n/a
1.13.11.52	HCP,OOP,OVP	indoleamine 2,3-dioxygenase	ko00380 (Tryptophan metabolism)
1.14.11.23	XIP	flavonol synthase	ko00941 (Flavonoid biosynthesis)
1.14.13.30	MIP	leukotriene-B4 20-monooxygenase	ko00590 (Arachidonic acid metabolism)
1.14.15.3	MIP	alkane 1-monooxygenase	ko00071 (Fatty acid metabolism)
1.2.1.16	SSP	succinate-semialdehyde dehydrogenase	ko00251 (Glutamate metabolism), ko00350 (Tyrosine metabolism), ko00650 (Butanoate metabolism)
1.2.1.2	ZPP	formate dehydrogenase	ko00630 (Glyoxylate and dicarboxylate metabolism), ko00680 (Methane metabolism)
1.2.1.36	GPP,TCP	cytosolic retinal dehydrogenase	ko00830 (Retinol metabolism)
1.2.1.51	BMP	pyruvate dehydrogenase (NADP+)	ko00010 (Glycolysis / Gluconeogenesis), ko00252 (Alanine and aspartate metabolism), ko00620 (Pyruvate metabolism)
1.2.1.8	ACP,AYP,HCP,HGP,MAP,MIP,SRP,SSP	betaine-aldehyde dehydrogenase	ko00260 (Pyruvate metabolism)
1.2.4.1	BMP	pyruvate dehydrogenase	ko00010, ko00252 (Alanine and aspartate metabolism), ko00290 (Valine, leucine and isoleucine biosynthesis),ko00620 (Pyruvate metabolism), ko00650 (Butanoate metabolism)
1.2.4.4	MHP,PTP	3-methyl-2-oxobutanoate dehydrogenase	ko00280 (methylglutaconyl-CoA hydratase)
1.3.1.3	ALP,RSP,SSP,XIP,ZPP	delta4-3-oxosteroid 5beta-reductase	ko00120 (Bile acid biosynthesis), ko00140 (C21-Steroid hormone metabolism)
1.3.1.33	ACP,HGP	NADPH2-protochlorophyllide oxidoreductase	ko00860 (Porphyrin and chlorophyll metabolism)
1.3.99.6	ALP,RSP,SSP,XIP,ZPP	3-oxo-5beta-steroid 4-dehydrogenase	ko00120 (Bile acid biosynthesis), ko00140 (C21-Steroid hormone metabolism), ko00150 (Androgen and estrogen metabolism)
1.7.1.10	OVP	hydroxylamine reductase	ko00910 (Nitrogen metabolism)
1.8.98.1	OVP	heterodisulfide reductase	ko00790 (Folate biosynthesis)
2.2.1.-	MCP	Methyltransferases	n/a
2.1.1.14	GPP,HGP,HSP,XIP	5-methyltetrahydropteroyltriglutamate-homocysteine	ko00271 (Methionine metabolism)
2.1.1.37	OOP,PPP,TDP,XIP	DNA (cytosine-5-)-methyltransferase	ko00271 (Methionine metabolism)
2.1.1.5	XIP	betaine-homocysteine S-methyltransferase. ko00260 (Glycine, serine and threonine metabolism), ko00271 (Methionine metabolism)
2.1.2.11	PVP	3-methyl-2-oxobutanoate hydroxymethyltransferase. ko0770 (Pantothenate and CoA biosynthesis)
2.2.1.7	OVP	1-deoxy-D-xylulose-5-phosphate synthase	ko00100 (Biosynthesis of steroids)
2.3.1.41	NBP	beta-ketoacyl-acyl-carrier-protein synthase I	ko00061 (Fatty acid biosynthesis)
2.3.1.54	BMP,WBP	formate C-acetyltransferase	ko00620 (Pyruvate metabolism), ko00640 (Propanoate metabolism), ko00650 (Butanoate metabolism)
2.3.3.13	WBP	glycine N-acyltransferase	n/a
2.4.1.-	DIP,HGP	Glycosyltransferases	n/a
2.4.1.133	XIP	xylosylprotein 4-beta-galactosyltransferase	ko00532 (Chondroitin sulfate biosynthesis)
2.4.1.228	XIP	scopoletin glucosyltransferase	ko00940 (Stilbene, coumarine and lignin biosynthesis)
2.4.1.62	OVP	UDP-galactose-G(M2) galactosyltransferase	ko00604 (Glycosphingolipid biosynthesis - ganglioseries), ko01031 (Glycan structures - biosynthesis 2)
2.4.1.64	OVP	alpha,alpha-trehalose phosphorylase	ko00500 (Starch and sucrose metabolism)
2.4.1.69	DIP	galactoside 2-alpha-L-fucosyltransferase	ko00601 (Glycosphingolipid biosynthesis - lactoseries), ko00602 (Glycosphingolipid biosynthesis - neo-lactoseries), ko00603 (Glycosphingolipid biosynthesis - globoseries), ko01031 (Glycan structures - biosynthesis 2)
2.4.1.79	ASP,MAP	globotriaosylceramide 3-beta-N-acetylgalactosaminyltransferase	ko00603 (Glycosphingolipid biosynthesis - globoseries), ko01031 (Glycan structures - biosynthesis 2)
2.4.1.86	MIP	glucosaminylgalactosylglucosylceramide beta-galactosyltransferase	n/a
2.4.99.9	BMP	lactosylceramide alpha-2,3-sialyltransferase	ko00604 (Glycosphingolipid biosynthesis - ganglioseries), ko01031 (Glycan structures - biosynthesis 2)
2.5.1.-	OVP	Transferring alkyl or aryl groups	n/a
2.5.1.29	AYP,DIP,NAP,OVP,PPP	farnesyltranstransferase	ko00100 (Biosynthesis of steroids), ko00900 (Terpenoid biosynthesis)
2.5.1.3	HGP	thiamine-phosphate diphosphorylase	ko00730 (Thiamine metabolism)
2.5.1.54	OVP	3-deoxy-7-phosphoheptulonate synthase	ko00400 (Phenylalanine, tyrosine and tryptophan biosynthesis)
2.6.1.11	XIP	trans-octaprenyltranstransferase	ko00100 (Biosynthesis of steroids)
2.6.1.39	XIP	4-hydroxybenzoate nonaprenyltransferase	ko00130 (Ubiquinone biosynthesis)
2.6.1.62	BMP	chlorophyll synthase	ko00860 (Porphyrin and chlorophyll metabolism)
2.7.1.153	XIP	phosphatidylinositol-4,5-bisphosphate 3-kinase	21 pathways
2.7.1.3	ASP	ketohexokinase	ko00051 (Fructose and mannose metabolism)
2.7.1.32	ASP,MIP,MJP,OOP,SRP	choline kinase	ko00260 (Glycine, serine and threonine metabolism), ko00564 (Glycerophospholipid metabolism)
2.7.1.73	BMP	inosine kinaseko00230 (Purine metabolism)
2.7.6.3	OVP	2-amino-4-hydroxy-6-hydroxymethyldihydropteridine diphosphokinase	ko00790 (Folate biosynthesis)
2.7.7.30	XIP	fucose-1-phosphate guanylyltransferase	ko00051 (Fructose and mannose metabolism)
2.7.7.4	PTP	sulfate adenylyltransferase. ko00230 (Purine metabolism), ko00450 (Selenoamino acid metabolism), ko00920 (Sulfur metabolism)
2.8.1.2	PPP,TVP,XIP	3-mercaptopyruvate sulfurtransferase	ko00272 (Cysteine metabolism)
2.8.1.6	HGP	leucine transaminase. ko00280 (Valine, leucine and isoleucine degradation), ko00290 (Valine, leucine and isoleucine biosynthesis), ko00770 (Pantothenate and CoA biosynthesis)
2.8.2.2	PTP	alcohol sulfotransferase ko00150 (Androgen and estrogen metabolism) & ko00290 (Sulfur metabolism)
3.1.1.11	MIP,OVP	pectinesterase	ko00040 (Pentose and glucuronate interconversions), ko00500 (Starch and sucrose metabolism)
3.1.1.23	OVP	acylglycerol lipase	ko00561 (Glycerolipid metabolism)
3.1.1.78	MIP	polyneuridine-aldehyde esterase	ko00901 (Indole and ipecac alkaloid biosynthesis)
3.1.3.1	XIP	alkaline phosphatase	ko00361 (gamma-Hexachlorocyclohexane degradation), ko00790 (Folate biosynthesis), ko02020 (Two-component system - General)
3.1.3.12	TSP	trehalose-phosphatase	ko00500 (Starch and sucrose metabolism)
3.1.3.9	TMP,XIP	glucose-6-phosphatase	ko00010 (Glycolysis / Gluconeogenesis), ko00052 (Galactose metabolism), ko00500 (Starch and sucrose metabolism), ko04910 (Insulin signaling pathway), ko04920 (Adipocytokine signaling pathway)
3.1.5.1	WBP	dGTPase	ko00230 (Purine metabolism)
3.2.1.10	ACP,ASP,OOP,PTP,WBP	oligo-1,6-glucosidase	ko00500 (Starch and sucrose metabolism)
3.2.1.15	MHP,MJP	polygalacturonase	ko00040 (Pentose and glucuronate interconversions), ko00500 (Starch and sucrose metabolism)
3.2.1.2	HGP	beta-amylase	ko00500 (Starch and sucrose metabolism)
3.2.1.4	GPP,GRP,HGP,HSP,MAP,MCP,MHP,MIP,MJP,PVP	cellulase. ko00500 (Starch and sucrose metabolism)
3.2.1.49	BMP,MAP,MHP,MIP,OVP,PEP,XIP	alpha-N-acetylgalactosaminidase. ko00603 (Glycosphingolipid biosynthesis - globoseries)
3.2.1.84	XIP	glucan 1,3-alpha-glucosidase	ko00510 (N-Glycan biosynthesis), ko01030 (Glycan structures - biosynthesis 1)
3.2.1.93	ASP,DIP	alpha,alpha-phosphotrehalase	ko00500 (Starch and sucrose metabolism)
3.4.11.5	TVP	prolyl aminopeptidase	ko00330 (Arginine and proline metabolism)
3.4.19.9	TVP	gamma-glutamyl hydrolase	ko00790 (Folate biosynthesis)
3.5.1.-	SRP	Hydrolases	n/a
3.5.1.1	OOP	asparaginase	ko00252 (Alanine and aspartate metabolism), ko00460 (Cyanoamino acid metabolism), ko00910 (Nitrogen metabolism)
3.5.1.18	HCP	succinyl-diaminopimelate desuccinylase	ko00300 (Lysine biosynthesis)
3.5.2.3	AYP	dihydroorotase	ko00240 (Pyrimidine metabolism)
3.6.1.17	MCP	bis(5'-nucleosyl)-tetraphosphatase (asymmetrical)	ko00230 (Purine metabolism), ko002400 (Pyrimidine metabolism)
3.6.1.29	BMP,MHP,OVP	bis(5'-adenosyl)-triphosphatase	ko00230 (Purine metabolism)
3.6.1.5	OOP	ATP-diphosphatase	ko00230 (Purine metabolism), ko00240 (Pyrimidine metabolism)
3.6.1.7	XIP	acetylphosphatase	ko00010 (Glycolysis / Gluconeogenesis), ko00620 (Pyruvate metabolism), ko00632 (Benzoate degradation via CoA ligation)
3.8.1.5	SSP	haloalkane dehalogenase	ko00361 (gamma-Hexachlorocyclohexane degradation), ko00631 (1,2-Dichloroethane degradation), ko00641 (3-Chloroacrylic acid degradation)
4.1.1.31	BMP	phosphoenolpyruvate carboxylase	ko00620 (Pyruvate metabolism), ko00710 (Carbon fixation), ko00720 (Reductive carboxylate cycle)
4.1.1.37	MPP	uroporphyrinogen decarboxylase	ko00860 (Porphyrin and chlorophyll metabolism)
4.1.1.39	TSP	ribulose-bisphosphate carboxylase	ko00630 (Glyoxylate and dicarboxylate metabolism), ko00710 (Carbon fixation)
4.1.1.68	GRP	5-oxopent-3-ene-1,2,5-tricarboxylate decarboxylase	ko00350 (Tyrosine metabolism)
4.1.3.3	XIP	N-acetylneuraminate lyase	ko00530 (Aminosugars metabolism)
4.1.3.36	XIP	naphthoate synthase	ko00130 (Ubiquinone biosynthesis)
4.2.1.104	BMP,GRP,SRP	cyanate hydratase	ko00910 (Nitrogen metabolism)
4.2.1.18	ASP,PPP	methylglutaconyl-CoA hydratase	ko00280 (methylglutaconyl-CoA hydratase)
4.2.1.42	OVP	galactarate dehydratase	ko00053 (Ascorbate and aldarate metabolism)
4.2.1.52	XIP	dihydrodipicolinate synthase	ko00300 (Lysine biosynthesis)
4.2.1.6	LSP	galactonate dehydratase.	ko00052 (Galactose metabolism)
5.1.3.4	PVP,XIP	L-ribulose-5-phosphate 4-epimerase	ko00040 (Pentose and glucuronate interconversions), ko00053 (Ascorbate and aldarate metabolism)
5.3.3.10	ACP,LSP	5-carboxymethyl-2-hydroxymuconate delta-isomerase	ko00350 (Tyrosine metabolism), ko00362 (Benzoate degradation via hydroxylation)
5.4.2.6	ASP,SRP	beta-phosphoglucomutase	ko00500 (Starch and sucrose metabolism)
5.4.99.5	GPP,MAP,MHP	chorismate mutase	ko00400 (Phenylalanine, tyrosine and tryptophan biosynthesis)
5.5.1.1	ACP	muconate cycloisomerase	ko00362 (Benzoate degradation via hydroxylation), ko00622 (Toluene and xylene degradation), ko00627 (1,4-Dichlorobenzene degradation)
6.2.1.1	AYP	acetate-CoA ligase	ko00010 (Glycolysis / Gluconeogenesis), ko00620 (Pyruvate metabolism), ko00640 (Propanoate metabolism), ko00720 (Reductive carboxylate cycle (CO2 fixation))
6.3.2.1	HGP	pantoate-beta-alanine ligase	ko00410 (beta-Alanine metabolism), ko00770 (Pantothenate and CoA biosynthesis)
6.3.4.6	XIP	urea carboxylase	ko00200 (Urea cycle and metabolism of amino groups)
