# Supplementary material for: On the Extent and Origins of Genic Novelty in the Phylum Nematoda
Source: PLoS Negl Trop Dis. 2008 Jul 2;2(7):e258. doi: 10.1371/journal.pntd.0000258 (PMC2432500; doi:10.1371/journal.pntd.0000258)
Supplement: Table S3 — 71 PfamA nematode-restricted domains with nematode distributions (0.01 MB TXT) [file pntd.0000258.s004.txt]

#Table C - Species Distribution of Nematode-restricted PfamA domains
#Columns are tab-separated
#PfamA domain	Species Distribution considering only UniProt	Species Distribution including NemPep/Dom3
PF06879	Caenorhabditis briggsae, Caenorhabditis elegans	Caenorhabditis briggsae, Caenorhabditis elegans
PF01060	Caenorhabditis briggsae, Caenorhabditis elegans	Caenorhabditis briggsae, Caenorhabditis elegans
PF05647	Caenorhabditis briggsae, Caenorhabditis elegans	Caenorhabditis briggsae, Pristionchus pacificus, Caenorhabditis elegans
PF03409	Caenorhabditis briggsae, Caenorhabditis elegans	Caenorhabditis briggsae, Ascaris suum, Caenorhabditis elegans
PF02795	Caenorhabditis briggsae, Caenorhabditis elegans	Caenorhabditis briggsae, Caenorhabditis elegans
PF07914	Caenorhabditis briggsae, Caenorhabditis elegans	Caenorhabditis briggsae, Caenorhabditis elegans
PF07547	Caenorhabditis elegans	Caenorhabditis elegans
PF06681	Caenorhabditis briggsae, Caenorhabditis elegans	Caenorhabditis briggsae, Caenorhabditis elegans
PF06493	Caenorhabditis briggsae, Caenorhabditis elegans	Caenorhabditis briggsae, Caenorhabditis elegans
PF03057	Caenorhabditis briggsae, Caenorhabditis elegans	Caenorhabditis briggsae, Caenorhabditis elegans
PF07203	Caenorhabditis briggsae, Caenorhabditis elegans	Caenorhabditis briggsae, Caenorhabditis elegans
PF01705	Caenorhabditis briggsae, Caenorhabditis elegans	Caenorhabditis briggsae, Caenorhabditis elegans
PF04155	Loa loa, Brugia pahangi, Caenorhabditis briggsae, Onchocerca dukei, Brugia malayi, Litomosoides sigmodontis, Wuchereria bancrofti, Onchocerca gutturosa, Globodera pallida, Heligmosomoides polygyrus, Ostertagia ostertagi, Onchocerca volvulus, Caenorhabditis elegans, Ancylostoma caninum, Acanthocheilonema viteae, Onchocerca ochengi	Brugia pahangi, Onchocerca dukei, Loa loa, Wuchereria bancrofti, Onchocerca gutturosa, Meloidogyne chitwoodii, Globodera pallida, Onchocerca volvulus, Ostertagia ostertagi, Strongyloides stercoralis, Acanthocheilonema viteae, Ancylostoma caninum, Caenorhabditis elegans, Ancylostoma ceylanicum, Caenorhabditis briggsae, Brugia malayi, Litomosoides sigmodontis, Heligmosomoides polygyrus, Onchocerca …
PF06342	Caenorhabditis briggsae, Caenorhabditis elegans	Parastrongyloides trichosuri, Caenorhabditis briggsae, Onchocerca volvulus, Caenorhabditis elegans, Strongyloides ratti, Globodera rostochiensis, Brugia malayi
PF06394	Caenorhabditis briggsae, Caenorhabditis elegans	Caenorhabditis briggsae, Caenorhabditis elegans
PF06869	Caenorhabditis briggsae, Caenorhabditis elegans	Caenorhabditis briggsae, Caenorhabditis elegans
PF03385	Caenorhabditis briggsae, Caenorhabditis elegans	Caenorhabditis briggsae, Caenorhabditis elegans
PF03436	Caenorhabditis briggsae, Caenorhabditis elegans	Caenorhabditis briggsae, Caenorhabditis elegans
PF01484	Caenorhabditis briggsae, Caenorhabditis elegans	Meloidogyne hapla, Meloidogyne paranaensis, Caenorhabditis briggsae, Meloidogyne chitwoodii, Caenorhabditis elegans, Heterodera schachtii
PF02343	Caenorhabditis briggsae, Caenorhabditis elegans	Caenorhabditis briggsae, Caenorhabditis elegans
PF01827	Caenorhabditis briggsae, Caenorhabditis elegans	Caenorhabditis briggsae, Caenorhabditis elegans
PF05912	Caenorhabditis briggsae, Caenorhabditis elegans	Caenorhabditis briggsae, Caenorhabditis elegans
PF06976	Caenorhabditis briggsae, Caenorhabditis elegans	Caenorhabditis briggsae, Caenorhabditis elegans
PF03383	Caenorhabditis briggsae, Caenorhabditis elegans	Caenorhabditis briggsae, Caenorhabditis elegans
PF01482	Caenorhabditis briggsae, Caenorhabditis elegans	Caenorhabditis briggsae, Caenorhabditis elegans
PF05585	Caenorhabditis briggsae, Caenorhabditis elegans	Haemonchus contortus, Caenorhabditis briggsae, Ancylostoma caninum, Caenorhabditis elegans
PF06653	Caenorhabditis briggsae, Caenorhabditis elegans	Caenorhabditis briggsae, Caenorhabditis elegans
PF06887	Caenorhabditis briggsae, Caenorhabditis elegans	Parastrongyloides trichosuri, Pristionchus pacificus, Caenorhabditis briggsae, Ancylostoma caninum, Ostertagia ostertagi, Caenorhabditis elegans, Strongyloides ratti, Teladorsagia circumcincta
PF05535	Caenorhabditis briggsae, Caenorhabditis elegans	Caenorhabditis briggsae, Caenorhabditis elegans
PF04747	Caenorhabditis briggsae, Caenorhabditis elegans	Caenorhabditis briggsae, Caenorhabditis elegans
PF07735	Caenorhabditis briggsae, Caenorhabditis elegans	Caenorhabditis briggsae, Caenorhabditis elegans
PF02118	Caenorhabditis briggsae, Caenorhabditis elegans	Caenorhabditis briggsae, Caenorhabditis elegans
PF03125	Caenorhabditis briggsae, Caenorhabditis elegans	Caenorhabditis briggsae, Caenorhabditis elegans
PF03221	Caenorhabditis elegans	Caenorhabditis elegans
PF05867	Caenorhabditis elegans	Caenorhabditis elegans
PF04789	Caenorhabditis elegans	Caenorhabditis elegans
PF04590	Caenorhabditis briggsae, Caenorhabditis elegans	Caenorhabditis briggsae, Caenorhabditis elegans
PF07403	Ascaris suum, Meloidogyne incognita, Caenorhabditis briggsae, Nippostrongylus brasiliensis, Ostertagia ostertagi, Teladorsagia circumcincta, Caenorhabditis elegans	Heterodera gylcines, Haemonchus contortus, Nippostrongylus brasiliensis, Ascaris suum, Globodera rostochiensis, Toxocara canis, Ostertagia ostertagi, Caenorhabditis elegans, Meloidogyne incognita, Teladorsagia circumcincta, Caenorhabditis briggsae, Pratylenchus penetrans
PF04435	Caenorhabditis briggsae, Caenorhabditis elegans	Caenorhabditis briggsae, Caenorhabditis elegans
PF02206	Caenorhabditis elegans	Caenorhabditis elegans
PF06671	Caenorhabditis briggsae, Caenorhabditis elegans	Caenorhabditis briggsae, Caenorhabditis elegans
PF05877	Caenorhabditis elegans	Caenorhabditis elegans
PF05050	Caenorhabditis briggsae, Caenorhabditis elegans	Caenorhabditis briggsae, Heterodera glycines, Caenorhabditis elegans, Osteragia ostertagi
PF07312	Caenorhabditis briggsae, Caenorhabditis elegans	Caenorhabditis briggsae, Caenorhabditis elegans
PF07801	Caenorhabditis briggsae, Caenorhabditis elegans	Caenorhabditis briggsae, Caenorhabditis elegans
PF07062	Dirofilaria immitis, Wuchereria bancrofti, Onchocerca volvulus, Acanthocheilonema viteae, Brugia malayi	Litomosoides sigmodontis, Wuchereria bancrofti, Onchocerca volvulus, Acanthocheilonema viteae, Brugia malayi, Dirofilaria immitis
PF02520	Caenorhabditis briggsae, Caenorhabditis elegans	Caenorhabditis briggsae, Caenorhabditis elegans
PF07149	Parelaphostrongylus tenuis, Ascaris suum, Dirofilaria immitis, Caenorhabditis briggsae, Trichostrongylus colubriformis, Ostertagia ostertagi, Onchocerca volvulus, Caenorhabditis elegans, Ancylostoma caninum, Acanthocheilonema viteae, Ancylostoma ceylanicum	Dirofilaria immitis, Parastrongyloides trichosuri, Meloidogyne hapla, Brugia malyai, Meloidogyne paranaensis, Teladorsagis circumcinta, Ancylostoma ceylanicum, Toxocara canis, Meloidogyne arenaria, Trichostrongylus colubriformis, Onchocerca volvulus, Ostertagia ostertagi, Strongyloides stercoralis, Acanthocheilonema viteae, Ancylostoma caninum, Caenorhabditis elegans, Parelaphostrongylus tenuis, …
PF02408	Ascaris suum, Brugia pahangi, Meloidogyne incognita, Teladorsagia circumcincta, Haemonchus contortus, Caenorhabditis briggsae, Brugia malayi, Globodera pallida, Trichinella spiralis, Meloidogyne javanica, Caenorhabditis elegans	Zeldia punctata, Pristionchus pacificus, Meloidogyne hapla, Haemonchus contortus, Meloidogyne paranaensis, Strongyloidse ratti, Nippostrongylus brasiliensis, Wuchereria bancrofti, Ascaris suum, Meloidogyne chitwoodii, Ancylostoma ceylanicum, Toxocara canis, Ostertagia ostertagi, Caenorhabditis elegans, Meloidogyne incognita, Caenorhabditis briggsae, Brugia malayi, Rhadopholus similis, Litomosoide…
PF06678	Caenorhabditis elegans	Caenorhabditis elegans
PF03314	Caenorhabditis briggsae, Caenorhabditis elegans	Caenorhabditis briggsae, Caenorhabditis elegans
PF06579	Caenorhabditis briggsae, Caenorhabditis elegans	Caenorhabditis briggsae, Caenorhabditis elegans
PF03353	Caenorhabditis briggsae, Caenorhabditis elegans	Caenorhabditis briggsae, Caenorhabditis elegans
PF04870	Caenorhabditis briggsae, Caenorhabditis elegans	Caenorhabditis briggsae, Caenorhabditis elegans
PF03268	Caenorhabditis briggsae, Caenorhabditis elegans	Caenorhabditis briggsae, Caenorhabditis elegans
PF06918	Caenorhabditis briggsae, Caenorhabditis elegans	Caenorhabditis briggsae, Caenorhabditis elegans
PF06162	Caenorhabditis briggsae, Caenorhabditis elegans	Caenorhabditis briggsae, Caenorhabditis elegans
PF05218	Caenorhabditis briggsae, Caenorhabditis elegans	Caenorhabditis briggsae, Caenorhabditis elegans
PF02688	Caenorhabditis briggsae, Ascaris lumbricoides, Caenorhabditis elegans	Caenorhabditis briggsae, Caenorhabditis elegans, Ascaris lumbricoides
PF04942	Caenorhabditis briggsae, Caenorhabditis elegans	Caenorhabditis briggsae, Caenorhabditis elegans
PF01684	Caenorhabditis briggsae, Caenorhabditis elegans	Caenorhabditis briggsae, Caenorhabditis elegans
PF06852	Caenorhabditis briggsae, Caenorhabditis elegans	Caenorhabditis briggsae, Caenorhabditis elegans
PF01666	Caenorhabditis briggsae, Caenorhabditis elegans	Caenorhabditis briggsae, Pristionchus pacificus, Caenorhabditis elegans
PF03312	Caenorhabditis briggsae, Caenorhabditis elegans	Caenorhabditis briggsae, Caenorhabditis elegans, Toxocara canis
PF05075	Caenorhabditis briggsae, Caenorhabditis elegans	Caenorhabditis briggsae, Caenorhabditis elegans
PF05823	Caenorhabditis briggsae, Caenorhabditis elegans	Caenorhabditis briggsae, Caenorhabditis elegans
PF03236	Caenorhabditis briggsae, Caenorhabditis elegans	Nippostrongylus brasiliensis, Caenorhabditis briggsae, Caenorhabditis elegans
PF05611	Caenorhabditis briggsae, Caenorhabditis elegans	Caenorhabditis briggsae, Caenorhabditis elegans
PF04370	Heterodera glycines, Caenorhabditis briggsae, Caenorhabditis elegans, Xiphinema index, Ancylostoma ceylanicum	Meloidogyne paranaensis, Necator americanus, Ancylostoma ceylanicum, Ancylostoma caninum, Caenorhabditis elegans, Ascaris suum, Meloidogyne incognita, Caenorhabditis briggsae, Brugia malayi, Globodera rostochiensis, Nippostrongyloides brasiliensis, Litomosoides sigmodontis, Heterodera glycines, Globodera pallida, Heterodera glycines, Xiphinema index, Meliodogyne hapla, Meloidogyne javanica
PF04236	Caenorhabditis briggsae, Caenorhabditis elegans	Caenorhabditis briggsae, Caenorhabditis elegans
PF05884	Caenorhabditis elegans	Caenorhabditis elegans
PF03380	Caenorhabditis elegans	Caenorhabditis elegans
PF06542	Caenorhabditis briggsae, Caenorhabditis elegans	Caenorhabditis briggsae, Caenorhabditis elegans, Strongyloides ratti
PF03488	Caenorhabditis briggsae, Caenorhabditis elegans	Meloidogyne hapla, Caenorhabditis briggsae, Caenorhabditis elegans, Parastrongyloides trichosuri, Ostertagi ostertagi
PF03407	Caenorhabditis briggsae, Caenorhabditis elegans	Caenorhabditis briggsae, Caenorhabditis elegans
PF02175	Caenorhabditis briggsae, Caenorhabditis elegans	Caenorhabditis briggsae, Caenorhabditis elegans
